# Supplementary material for: Description of Ficus carica L. Italian Cultivars II: Genetic and Chemical Analysis
Source: Plants (Basel). 2025 Apr 18;14(8):1238. doi: 10.3390/plants14081238 (PMC12030046; doi:10.3390/plants14081238)
Supplement: Supplementary file 1 [file plants-14-01238-s001.zip]

Archive with 1 entries (1 files):
- plants-3536322-supplementary.pdf
